# Supplementary material for: Chemical Investigation and Regulation of Adipogenic Differentiation of Cultivated Moringa oleifera
Source: Pharmaceuticals (Basel). 2024 Oct 1;17(10):1310. doi: 10.3390/ph17101310 (PMC11510418; doi:10.3390/ph17101310)
Supplement: Supplementary file 1 [file pharmaceuticals-17-01310-s001.zip]

Archive with 1 entries (1 files):
- pharmaceuticals-3192837-supplementary.pdf
